# Supplementary material for: Adipose-Derived Mesenchymal Stem Cells Alleviate Hypertrophic Scar by Inhibiting Bioactivity and Inducing Apoptosis in Hypertrophic Scar Fibroblasts
Source: Cells. 2022 Dec 12;11(24):4024. doi: 10.3390/cells11244024 (PMC9776926; doi:10.3390/cells11244024)
Supplement: Supplementary file 1 [file cells-11-04024-s001.zip]

Archive with 1 entries (1 files):
- cells-2058614-supplementary.pdf
